# Supplementary material for: Multi-assay approach shows species-associated personality patterns in two socially distinct gerbil species
Source: PLoS One. 2024 Apr 16;19(4):e0296214. doi: 10.1371/journal.pone.0296214 (PMC11020386; doi:10.1371/journal.pone.0296214)
Supplement: S1 File — See Table 1 and Fig 1 for the description of behavioural measurements. (CSV) [file pone.0296214.s001.csv]

trial	species	animal	sex	immob	ho_st	bo_st	co	ho_ep	bo_ep	cd	ho_str	bo_str	cs	tot_dur	pc1	pc2	pc3
#1	mu	m1619	mal	4.10	1.10	2.00	2.80	0.70	1.60	1.80	0.00	1.10	0.70	3.85	1.63	1.21	-1.50
#1	mu	f1616	fem	3.80	2.80	4.00	3.40	1.90	2.30	4.00	0.70	2.90	4.50	5.46	-1.78	1.35	-0.83
#1	mu	f1615	fem	3.80	2.40	3.00	1.80	1.10	1.90	5.70	0.70	2.60	2.60	5.92	-0.48	0.52	0.81
#2	mu	m1619	mal	4.10	0.70	2.00	2.40	0.70	1.40	1.60	0.70	1.10	0.70	3.26	2.02	1.33	-1.19
#2	mu	f1616	fem	4.00	0.70	2.50	2.70	0.70	1.90	3.30	1.90	2.10	1.60	4.32	0.88	1.20	-0.32
#2	mu	f1615	fem	4.10	0.70	1.80	1.10	0.70	2.70	5.70	1.10	3.30	3.50	5.92	0.50	1.59	2.13
#1	mu	m1620	mal	4.10	2.90	3.40	2.80	2.90	3.00	3.40	2.70	2.80	2.30	4.62	-1.64	0.90	-1.14
#2	mu	m1620	mal	4.10	1.60	2.40	1.10	2.30	2.40	3.00	1.90	2.30	2.40	4.03	0.25	1.29	0.19
#1	mu	f1618	fem	4.10	1.60	2.30	2.90	1.90	2.10	2.70	2.50	2.60	3.00	4.33	-0.10	1.78	-0.87
#1	mu	f1636	fem	3.10	2.30	2.30	3.60	1.40	1.80	3.00	1.10	1.90	0.00	4.30	0.37	-0.50	-1.69
#1	mu	m1637	mal	2.40	1.80	2.80	2.40	2.90	3.00	3.20	1.40	2.60	1.60	4.26	-0.15	-0.65	-1.18
#1	mu	m1634	mal	4.10	2.20	3.30	3.00	3.70	5.70	5.70	5.70	5.70	5.70	6.47	-3.82	1.71	1.20
#1	mu	f1633	fem	4.10	1.80	2.50	1.80	2.90	3.30	5.70	4.40	4.50	0.00	6.08	-1.21	-0.02	1.27
#2	mu	f1618	fem	3.90	0.70	1.10	2.80	1.80	1.90	3.60	1.40	1.60	1.10	4.33	1.32	0.98	-0.37
#2	mu	f1636	fem	2.40	1.10	2.60	1.90	0.70	1.10	1.40	0.70	1.10	1.10	3.95	2.13	-0.33	-1.46
#2	mu	m1637	mal	2.90	1.10	1.40	2.50	1.80	1.90	2.10	1.10	1.80	1.40	3.89	1.59	0.41	-1.42
#2	mu	m1634	mal	3.80	3.30	3.60	3.10	4.00	4.00	5.70	3.30	3.40	2.60	6.05	-3.05	0.01	-0.16
#2	mu	f1633	fem	3.90	1.10	1.60	1.10	2.20	2.30	5.70	4.00	4.00	1.10	5.93	0.14	0.59	1.81
#1	mm	f51	fem	3.20	2.50	2.71	3.30	3.00	3.30	5.70	1.90	2.90	0.00	5.89	-1.28	-1.17	-0.39
#1	mm	m24	mal	2.20	1.10	1.79	2.10	0.70	0.70	4.70	0.70	1.40	0.00	4.83	2.18	-1.33	-0.19
#1	mm	m51	mal	3.60	2.30	3.09	1.10	0.00	5.70	5.70	2.20	2.30	0.70	5.82	-0.54	-1.01	1.60
#1	mm	f24	fem	2.60	2.10	2.83	1.80	1.10	1.40	5.70	2.10	2.20	0.00	5.81	0.62	-1.52	0.32
#2	mm	f51	fem	2.20	2.60	2.77	2.60	0.70	5.70	5.70	1.40	1.90	0.70	5.83	-0.57	-2.40	0.18
#2	mm	m24	mal	2.60	0.70	1.61	2.10	0.70	1.80	4.10	0.70	1.10	0.00	4.44	2.19	-0.92	-0.08
#2	mm	m51	mal	3.50	2.10	2.30	3.70	5.70	5.70	5.70	1.60	1.90	0.70	5.91	-2.24	-1.03	-0.50
#2	mm	f24	fem	2.60	1.40	2.56	4.40	2.90	2.90	5.70	1.90	2.10	0.00	5.99	-0.45	-1.47	-1.06
#1	mm	m_kuz	mal	2.50	0.70	0.69	0.70	0.00	1.10	5.70	0.70	1.10	0.70	5.73	3.10	-0.90	1.36
#2	mm	m_kuz	mal	2.40	0.70	1.10	0.70	1.10	2.10	5.70	0.70	1.10	0.00	5.73	2.47	-1.47	1.28
#1	mm	f1	fem	3.00	1.40	1.95	3.10	0.00	1.40	5.70	1.80	1.80	2.30	5.84	1.04	0.13	0.05
#1	mm	m2	mal	3.90	0.70	3.76	3.20	3.30	3.60	5.70	5.20	5.70	5.70	6.50	-2.77	2.24	1.15
#1	mm	f2	fem	3.30	1.60	1.95	2.10	1.10	1.80	4.70	1.40	1.60	0.70	4.93	1.05	-0.30	0.11
#1	mm	m1	mal	3.70	2.60	4.33	2.20	3.80	5.30	5.70	3.90	3.90	0.70	6.14	-2.99	-0.88	0.71
#2	mm	f1	fem	3.30	1.10	2.08	2.20	0.70	1.40	5.70	1.10	1.40	0.70	5.78	1.36	-0.33	0.44
#2	mm	m2	mal	4.10	1.80	1.79	3.90	0.70	1.60	5.70	1.60	2.10	4.30	6.10	-0.11	1.84	-0.16
#2	mm	f2	fem	3.70	1.60	1.79	3.40	1.10	1.40	5.50	1.10	1.10	5.70	6.38	0.32	1.91	-0.13
#2	mm	m1	mal	3.50	5.30	5.70	5.70	5.70	5.70	5.70	5.40	5.40	1.10	6.76	-6.72	-1.50	-2.07
#1	mm	m_kuz_l	mal	2.60	2.50	3.04	2.40	1.40	5.70	5.70	2.70	2.80	1.10	5.87	-1.22	-1.77	0.54
#1	mm	m_kuz_n	mal	2.40	0.70	1.61	3.00	0.70	1.10	3.60	0.00	0.00	2.40	4.44	2.32	-0.15	-1.06
#1	mm	Fsad	fem	3.60	1.40	2.40	2.30	1.10	1.40	3.70	0.00	2.40	0.00	4.45	0.84	0.07	-0.21
#2	mm	m_kuz_l	mal	3.20	1.40	4.23	1.10	1.60	5.70	5.70	1.60	1.80	1.10	5.94	-0.87	-1.30	1.40
#2	mm	m_kuz_n	mal	3.10	0.70	1.10	1.80	0.00	1.10	3.10	0.00	0.00	0.00	3.91	3.16	-0.23	-0.37
#2	mm	Fsad	fem	3.70	1.10	2.08	0.70	1.90	1.90	5.70	3.40	3.40	0.70	5.88	0.49	0.09	1.80
